# Supplementary material for: Localized delivery and retention of hydrogen sulfide causing regional lipid accumulation in mouse adipose tissues in vivo
Source: Commun Biol. 2025 Jul 1;8:963. doi: 10.1038/s42003-025-08353-9 (PMC12216921; doi:10.1038/s42003-025-08353-9)
Supplement: Supplementary file 3 — Supplementary Data 1 [file 42003_2025_8353_MOESM3_ESM.xlsx]

## Sheet: Figure 2
Figure 2a
	HD-H2S-R-0	LD-H2S-R-0	CD-R 0	C-L	HD-H2S-R 6	LD-H2S-R 6	CD-R 6	C-L 6	HD-H2S-R 12	LD-H2S-R12	C IAVE4 12	C-L 12	HD-H2S-R 24	LD-H2S-R24	CD-R 24	C-L 24	HD-H2S-R 48	LD-H2S-R48	CD-R 48	C-L 48	HD-H2S-R 72	LD-H2S-R72	CD-R 72	C-L 72
	2.63333	2.2003	2.24986	2.95492	14.842	3.70756	3.15406	2.64	20.445	15.4801	3.11857	3.546	15.4801	9.01226	3.11857	3.546	7.944	7.87646	3.12449	2.546	5.9971	3.415	3.635	3.43932
	3.02713	2.7588	2.6682	3.06312	20.4584	6.52139	4.02442	3.49	24.1918	13.2822	3.11177	2.956	13.459	10.9662	3.11177	3.556	6.714	4.38566	3.18502	2.966	3.81	3.30043	4.84646	3.49667
	3.42093	3.3173	3.08654	3.17132	12.674	6.079	2.674	2.56	16.312	8.945	3.526	4.064	11.533	5.976	2.301	4.447	9.53301	7.976	3.19	2.56	3.64	7.976	1.636	3.0531
	3.81473	3.8758	3.50488	3.27952	10.57	8.35	3.57	3.556	25.663	11.986	3.606	3.03	11.71	7.941	4.025	3.75591	7.027	3.724	4.263	3.556	5.143	3.17	2.939	3.85579
	4.20853	4.4343	3.92322	3.38772	10.3698	9.85	3.23	3.57	17.02	12.63	4.744	3.17561	10.255	7.045	3.917	3.546	7.025	6.387	2.035	2.32	7.059	3.323	3.63	3.39579
Average	3.42093	3.3173	3.08654	3.17132	13.7828	6.90159	3.3305	3.1632	20.7264	12.4647	3.62127	3.35432	12.4874	8.18809	3.29467	3.77018	7.6486	6.06982	3.1595	2.7896	5.12982	4.23689	3.33729	3.44813
Std error	0.278459	0.394919	0.295811	0.076509	1.85589	1.04437	0.224846	0.230669	1.86659	1.05844	0.298507	0.204471	0.905515	0.8561	0.314048	0.173879	0.51415	0.875709	0.352493	0.218067	0.649445	0.935597	0.524639	0.127946
Figure 2b
Time (hours)	HD-H2S-R					LD-H2S-R					CD-R
0	-0.02775	0.212011	0.212011	-0.194	1.009	0.061268	0.027753	-0.5891	-0.149	1.379	0.059145	0.193358	-0.7856	-0.4288	0.538
6	12.202	16.9685	10.114	7.014	6.7998	1.06756	3.03139	3.519	4.794	6.28	0.514058	0.534422	0.114	0.014	-0.34
12	16.899	21.2358	12.248	22.633	13.8444	11.9341	10.3262	4.881	8.956	9.45439	-0.42743	0.155774	-0.538	0.576	1.56839
24	11.9341	9.903	7.08601	7.95409	6.709	5.46626	7.41019	1.529	4.18509	3.499	-0.42743	-0.44423	-2.146	0.269086	0.371
48	5.398	3.748	6.97301	3.471	4.705	5.33046	1.41966	5.416	0.168	4.067	0.578486	0.219023	0.63	0.707	-0.285
72	2.55778	0.31333	0.586897	1.28721	3.66321	-0.02432	-0.19624	4.9229	-0.68579	-0.07279	0.195682	1.34979	-1.4171	-0.91679	0.234213
	Average			Std error
	HD-H2S-R	LD-H2S-R	CD-R	HD-H2S-R	LD-H2S-R	CD-R
0	0.242254	0.145984	-0.0847794	0.206513	0.329306	0.234033
6	10.6197	3.73839	0.167296	1.87961	0.873367	0.164121
12	17.3721	9.11035	0.266946	2.01905	1.17221	0.382865
24	8.71724	4.41791	-0.475515	0.975465	0.982272	0.450823
48	4.859	3.28022	0.369902	0.630243	1.06141	0.18391
72	1.68169	0.788751	-0.110841	0.629308	1.04017	0.484888
Figure 2d - Adipose tissue
								Average	Std error
C-L	2.81046	1.56596	2.62459	4.33779	3.57816	4.01859		3.15593	0.418287
CD-R	2.19423	1.75785	3.60431	4.72157	3.24778	2.80642		3.05536	0.432113
LD-H2S-R	3.57816	7.01669	5.80642	8.20866	7.43691	6.75405		6.46681	0.661825
HD-H2S-R	12.1563	7.649	6.28535	10.2815	8.20866	4.9964		8.26286	1.06761
Figure 2d - Liver
								Average	Std error
C-L	33.9791	34.4927	36.3104	25.2489	38.2051	33.4443		33.6134	1.81895
CD-R	33.8155	37.3199	25.1602	36.1284	34.8559	24.4687		31.9581	2.31149
LD-H2S-R	34.7752	38.3462	32.1435	39.1868	30.803	37.1807		35.4059	1.39426
HD-H2S-R	34.357	34.8764	36.692	37.6409	30.5633	33.8163		34.6576	1.01075
Figure 2d - Spleen
								Average	Std error
C-L	5.42803	5.28377	4.40076	5.37571	3.65403	4.23537		4.72961	0.301199
CD-R	4.24065	5.12794	3.43809	4.19978	4.85471	3.30888		4.19501	0.298095
LD-H2S-R	4.03444	5.87406	4.89241	5.97628	4.06225	4.70854		4.92466	0.345989
HD-H2S-R	5.4884	5.34253	4.44971	5.4355	3.69467	4.28247		4.78221	0.304549
Figure 2d - Plasma
								Average	Std error
C-L	5.42803	5.28377	4.40076	5.37571	3.65403	4.23537		4.72961	0.301199
CD-R	4.24065	5.12794	3.43809	4.19978	4.85471	3.30888		4.19501	0.298095
LD-H2S-R	4.03444	5.87406	4.89241	5.97628	4.06225	4.70854		4.92466	0.345989
HD-H2S-R	5.4884	5.34253	4.44971	5.4355	3.69467	4.28247		4.78221	0.304549

## Sheet: Figure 3
Figure 3a
	WT Adipose tissue						KO Adipose tissue
C-L	66.1577	102.576	100.104	111.887	106.538	112.737	7.33023	13.6626	13.8296	15.9777	16.9348	17.8338
CD-R	71.0996	77.8616	105.838	114.623	114.034	120.379	6.99749	12.9066	13.0316	11.9164	13.0531	13.9839
LD-H2S-R	105.457	121.631	129.781	130.139	129.796	122.54	12.4555	10.6348	10.1262	11.6152	13.0169	12.198
HD-H2S-R	113.765	126.89	138.151	138.54	139.995	135.747	10.6774	15.7235	8.89522	8.93966	9.07373	10.8493
Figure 3c
MST
	WT Adipose tissue						KO Adipose tissue
C-L	0.767258	0.813856	0.882763	0.58677	0.458741	0.683032	0.907013	0.703513	1.00789	0.76974	0.806528	0.752999
CD-R	1.07357	0.867602	1.19461	0.735955	0.687423	0.577902	0.921076	0.739518	1.01481	0.826488	0.799347	0.797108
LD-H2S-R	0.713141	0.597993	1.01523	0.552083	0.753825	0.615101	0.796231	0.557221	1.342	0.678144	0.773548	0.653157
HD-H2S-R	0.689119	0.64352	1.08689	0.659578	0.827931	0.58319	0.67568	0.732326	1.00334	0.8857	0.565175	0.564463
CSE
	WT Adipose tissue						KO Adipose tissue
C-L	1.075	1.07557	1.0485	1.01153	0.8995	1.1855	0.50223	0.56556	0.55655	0.452253	0.47556	0.45586
CD-R	1.79655	1.53565	1.49566	1.4323	1.2235	1.25658	0.5256	0.34568	0.36698	0.35022	0.355602	0.32055
LD-H2S-R	0.9956	1.01125	0.9225	0.86233	1.14665	1.12112	0.55445	0.50223	0.519855	0.51058	0.44589	0.38554
HD-H2S-R	2.0524	1.6145	1.48556	1.31005	1.31132	1.21123	0.440256	0.42563	0.41256	0.419666	0.53552	0.33955
CBS
	WT Adipose tissue						KO Adipose tissue
C-L	1.0195	1.0345	0.9335	0.8845	0.8156	0.81225	1.0512	1.02655	0.95112	0.8851	0.847445	0.859
CD-R	0.951102	0.930225	0.950222	0.789902	0.75955	0.6505	1.00552	0.824965	0.7488	0.7224	0.64956	0.67665
LD-H2S-R	0.95125	0.9665	1.1266	0.90225	0.87522	0.8705	0.98956	1.0156	0.9655	0.92544	0.8586	0.74025
HD-H2S-R	1.084	1.1502	0.9122	0.8524	0.85022	0.7255	1.0015	0.7988	0.840225	0.7615	0.781225	0.64233

## Sheet: Figure 4
Figure 4c	KO mouse
Days	C-L						CD-R						LD-H2S-R						HD-H2S-R
1	24.758	23.5609	21.3258	22.108	15.2818	26.152	27.8298	22.3048	20.4409	18.7358	23.6956	26.0738	23.2935	21.5985	23.0645	22.9839	22.3395	23.2315	22.8955	21.1005	22.6465	22.7639	21.7897	24.1295
7	26.1258	24.7833	23.2588	25.8273	17.2148	29.8713	31.5491	26.7365	21.6633	20.6688	27.4149	29.7931	25.1172	23.528	24.53	24.2063	24.1632	25.161	24.7192	23.03	25.728	23.9263	22.9522	25.3208
14	28.6724	29.9754	27.6905	27.9314	21.6465	31.9754	33.6532	30.8718	26.8554	25.1005	29.519	31.8972	28.1855	25.1693	24.7135	29.3984	27.2315	26.8023	27.7875	24.6713	24.9115	29.1184	25.1017	28.7823
21	31.4557	34.1257	31.4118	28.0817	25.3678	32.1257	35.8035	33.667	29.0057	28.8218	29.6693	34.0475	32.4458	27.265	25.41	30.5487	29.4918	27.898	32.0478	24.767	26.608	33.2687	31.2938	30.878
28	33.8895	37.2458	34.3356	31.4886	26.1544	35.1754	37.4658	34.4996	31.8622	29.4566	31.4568	35.7098	35.1185	29.1468	28.1125	33.1222	31.1245	32.1102	34.7205	27.6488	27.3105	35.8422	33.5265	34.0902
Figure 4c	WT mouse
Days	C-L						CD-R						LD-H2S-R						HD-H2S-R
1	23.8615	23.664	19.3855	23.1949	24.0869	24.9744	26.9333	20.2918	25.8105	22.942	22.8614	18.6258	22.397	20.4279	24.4545	19.1165	22.5559	20.8508	21.999	19.9299	24.0365	18.8965	19.0061	18.7488
7	25.2293	27.3833	21.115	25.0186	26.0164	26.6937	30.6526	22.2248	29.5298	24.4075	24.0838	20.5588	24.2207	21.6503	26.2782	21.046	23.7783	22.7838	23.8227	24.1523	28.4762	22.766	22.5673	22.9436
14	27.7759	29.4874	23.7615	28.0869	27.6577	28.7978	32.7567	26.6565	31.6339	24.591	29.2759	24.9905	27.289	26.8424	29.3465	22.6873	28.9704	27.2155	26.891	26.3444	29.5445	24.4073	26.8406	29.1955
21	30.5592	29.6377	27.4828	32.3472	29.7534	29.9481	34.907	30.3778	31.7843	25.2875	31.3237	28.7118	31.5493	30.9927	33.6068	24.783	31.9121	30.9368	31.1513	28.4947	34.8048	28.503	30.9227	32.9168
28	32.993	33.0446	28.2694	35.9799	32.9656	32.6104	35.5693	31.0126	33.5718	26.99	31.8972	29.3466	33.222	35.5662	35.2395	26.9952	36.7472	34.5716	32.824	32.0682	37.4375	32.7152	26.1492	33.5516
Figure 4b WT
CD-R						LD-H2S-R						HD-H2S-R
1.55543	12.4833	16.329	0.016699	-3.77731	-8.14671	25.1408	47.1486	35.3517	60.9872	38.3126	24.463	54.1973	61.2545	73.3899	52.2117	82.6061	50.9526
Figure 4b KO
CD-R						LD-H2S-R						HD-H2S-R
-3.63982	-1.522	4.5284	12.5873	26.6543	-14.0918	35.7422	2.71129	14.2254	28.2215	24.2038	5.59145	45.7214	58.283	58.551	26.2037	29.2256	37.2554

## Sheet: Figure 5
PPAR γ
	KO						WT
C-L	0.756965	0.801992	0.801179	0.657391	0.719191	0.727496	0.80538	0.960638	1.25185	1.13988	1.03118	0.871406
CD-R	0.836268	0.733919	0.817585	0.724684	0.733918	0.665746	0.793791	1.0711	1.13977	1.03641	1.02313	0.971609
C-L	0.768883	0.716652	0.679335	0.764271	0.609816	0.650084	1.11894	1.06665	0.902026	1.12226	0.809718	0.967573
LD-H2S-R	0.904977	0.831487	0.689639	0.904124	0.619066	0.754251	1.47983	1.49026	1.22251	1.40947	1.09741	1.35183
C-L	0.690621	0.655476	0.550906	0.703373	0.49453	0.59459	1.28176	1.17466	1.03538	1.28429	0.929428	1.06555
HD-H2S-R	0.935659	0.91462	0.856699	0.925095	0.865352	1.14328	1.85593	1.5711	1.43977	1.36409	1.29244	1.5711
Adiponectin
	KO						WT
C-L	0.509734	0.496118	0.479919	0.506945	0.430807	0.435521	0.582939	0.954878	0.616347	0.82764	0.553274	0.866182
CD-R	0.368746	0.508162	0.510902	0.515862	0.45862	0.46096	0.872443	0.649094	0.620814	0.5309	0.557283	0.5888
C-L	0.464922	0.628261	0.403123	0.550546	0.481985	0.522506	0.714249	0.688085	0.669871	0.73523	0.601321	0.62417
LD-H2S-R	0.472176	0.503263	0.432361	0.5622	0.675369	0.674223	0.960666	0.847252	0.937578	1.10235	0.841632	0.814676
C-L	0.455718	0.36867	0.626976	0.665707	0.562815	0.552131	0.63099	0.555356	0.593988	0.562614	0.64903	0.74377
HD-H2S-R	0.424736	0.51718	0.538412	0.552225	0.483314	0.46914	0.403	0.584865	0.506568	0.443702	0.454729	0.530538
mSREBP
	KO						WT
C-L	0.513598	0.476053	0.372839	0.489268	0.334685	0.341122	0.425071	0.55291	0.986923	0.758545	0.885928	0.501551
CD-R	0.57422	0.395457	0.34374	0.517683	0.308564	0.27151	0.68256	0.799987	0.672432	0.764843	0.60362	0.725677
C-L	0.560032	0.20849	0.389416	0.438397	0.349566	0.189124	1.00184	0.906169	0.513523	1.05629	0.460972	0.821996
LD-H2S-R	0.467543	0.591093	0.441731	0.452828	0.231333	0.599032	1.46545	1.27663	1.48896	1.16429	1.33659	1.15804
C-L	0.583771	0.626302	1.37104	0.543141	1.23073	0.568126	1.20036	1.65751	0.572508	1.1645	0.411587	1.50355
HD-H2S-R	1.17032	1.7065	1.24284	0.842681	1.11565	1.54798	1.6215	2.63067	1.66067	1.71273	1.63774	2.38631

## Sheet: Figure 6
Figure 6b
	KO										WT
C-L	57.4781	62.2943	63.0757	69.1457	65.5349					C-L	71.346	61.2497	75.4545	80.294	69.2537
CD-R	62.1241	51.7238	71.268	64.5545	55.3913					CD-R	71.4854	56.5886	66.8854	78.362	77.9907
C-L	71.0803	66.4762	62.6925	78.3541	76.3863					C-L	71.4392	66.3511	73.835	63.9057	69.3197
LD-H2S-R	74.1709	69.9009	65.2793	68.0723	79.8298					LD-H2S-R	82.7512	75.1075	98.5945	92.7549	89.1471
C-L	63.693	56.2956	77.4169	70.2948	55.5039					C-L	77.8888	61.0876	62.2998	76.7698	55.2859
HD-H2S-R	104.822	97.4797	91.3707	89.4031	78.8516					HD-H2S-R	101.011	99.5558	105.147	96.1276	110.327
Figure 6d
Droplet diameter	KO C-L					KO CD-R						Droplet diameter	KO C-L					KO LD-H2S-R						Droplet diameter	KO C-L					KO HD-H2S-R
30	11.1111	0	0	0	0	0	0	0	0	0		30	0	12.5	0	0	0	0	0	0	0	6.25		30	0	0	0	7.69231	0	0	0	0	0	0
40	0	0	0	0	0	25	0	25	0	0		40	11.7647	6.25	12.5	0	0	11.7647	6.25	20	0	0		40	6.66667	8.33333	0	0	18.1818	0	0	11.1111	0	0
50	11.1111	11.1111	0	0	0	37.5	25	50	12.5	0		50	11.7647	18.75	6.25	0	0	5.88235	12.5	26.6667	23.5294	12.5		50	20	25	8.33333	7.69231	18.1818	12.5	14.2857	0	0	22.2222
60	33.3333	22.2222	50	62.5	37.5	12.5	12.5	0	25	37.5		60	0	6.25	6.25	25	12.5	11.7647	18.75	13.3333	11.7647	25		60	6.66667	33.3333	8.33333	30.7692	27.2727	12.5	0	0	33.3333	11.1111
70	33.3333	55.5556	37.5	25	37.5	0	25	0	37.5	50		70	35.2941	43.75	62.5	18.75	25	17.6471	31.25	0	29.4118	18.75		70	40	25	33.3333	7.69231	9.09091	0	42.8571	11.1111	22.2222	22.2222
80	11.1111	11.1111	12.5	12.5	25	12.5	37.5	12.5	0	12.5		80	5.88235	6.25	12.5	12.5	6.25	5.88235	18.75	0	17.6471	0		80	6.66667	8.33333	16.6667	7.69231	18.1818	12.5	14.2857	22.2222	22.2222	11.1111
90	0	0	0	0	0	12.5	0	12.5	0	0		90	17.6471	0	0	12.5	18.75	11.7647	6.25	13.3333	5.88235	6.25		90	20	0	0	15.3846	9.09091	12.5	0	11.1111	22.2222	33.3333
100	0	0	0	0	0	0	0	0	0	0		100	0	6.25	0	12.5	18.75	23.5294	6.25	20	0	0		100	0	0	16.6667	7.69231	0	12.5	0	0	0	0
110	0	0	0	0	0	0	0	0	12.5	0		110	17.6471	0	0	12.5	6.25	5.88235	0	0	5.88235	0		110	0	0	0	7.69231	0	0	0	0	0	0
120	0	0	0	0	0	0	0	0	0	0		120	0	0	0	0	6.25	5.88235	0	0	0	6.25		120	0	0	16.6667	7.69231	0	0	14.2857	11.1111	0	0
130	0	0	0	0	0	0	0	0	12.5	0		130	0	0	0	6.25	0	0	0	6.66667	5.88235	12.5		130	0	0	0	0	0	0	0	0	0	0
140	0	0	0	0	0	0	0	0	0	0		140	0	0	0	0	0	0	0	0	0	6.25		140	0	0	0	0	0	37.5	0	22.2222	0	0
150	0	0	0	0	0	0	0	0	0	0		150	0	0	0	0	6.25	0	0	0	0	0		150	0	0	0	0	0	0	0	11.1111	0	0
160	0	0	0	0	0	0	0	0	0	0		160	0	0	0	0	0	0	0	0	0	6.25		160	0	0	0	0	0	0	14.2857	0	0	0
Droplet diameter	WT C-L					WT CD-R						Droplet diameter	WT C-L					WT LD-H2S-R						Droplet diameter	WT C-L					WT HD-H2S-R
30	0	0	0	0	0	0	0	0	0	0		30	0	0	0	0	0	0	0	0	0	0		30	0	8.33333	0	0	0	0	0	0	6.66667	0
40	0	0	11.1111	0	0	0	10	0	0	10		40	0	0	0	0	0	0	12.5	12.5	0	0		40	0	0	8.33333	0	16.6667	0	0	0	0	0
50	0	11.1111	11.1111	0	11.1111	0	10	0	10	20		50	12.5	0	0	0	12.5	11.1111	0	0	0	11.1111		50	0	8.33333	16.6667	0	16.6667	6.25	6.66667	6.66667	13.3333	6.66667
60	10	55.5556	22.2222	30	44.4444	10	30	20	40	20		60	37.5	28.5714	25	42.8571	0	11.1111	12.5	12.5	12.5	22.2222		60	16.6667	16.6667	8.33333	8.33333	25	6.25	0	0	0	20
70	20	0	33.3333	50	11.1111	20	20	40	10	30		70	12.5	42.8571	12.5	28.5714	25	0	12.5	25	25	11.1111		70	33.3333	41.6667	50	41.6667	33.3333	6.25	0	20	6.66667	6.66667
80	50	33.3333	22.2222	10	22.2222	50	30	30	10	10		80	0	14.2857	25	14.2857	37.5	22.2222	37.5	0	12.5	0		80	41.6667	16.6667	16.6667	8.33333	0	12.5	26.6667	26.6667	20	0
90	20	0	0	10	11.1111	20	0	10	30	10		90	25	14.2857	12.5	14.2857	12.5	11.1111	12.5	25	0	11.1111		90	8.33333	8.33333	0	33.3333	8.33333	12.5	6.66667	20	20	0
100	0	0	0	0	0	0	0	0	0	0		100	0	0	25	0	12.5	22.2222	0	12.5	12.5	22.2222		100	0	0	0	8.33333	0	18.75	6.66667	6.66667	6.66667	40
110	0	0	0	0	0	0	0	0	0	0		110	12.5	0	0	0	0	0	12.5	12.5	0	11.1111		110	0	0	0	0	0	6.25	13.3333	6.66667	20	6.66667
120	0	0	0	0	0	0	0	0	0	0		120	0	0	0	0	0	11.1111	0	0	25	11.1111		120	0	0	0	0	0	6.25	20	0	0	6.66667
130	0	0	0	0	0	0	0	0	0	0		130	0	0	0	0	0	11.1111	0	0	12.5	0		130	0	0	0	0	0	12.5	20	13.3333	6.66667	0
140	0	0	0	0	0	0	0	0	0	0		140	0	0	0	0	0	0	0	0	0	0		140	0	0	0	0	0	12.5	0	0	0	6.66667
150	0	0	0	0	0	0	0	0	0	0		150	0	0	0	0	0	0	0	0	0	0		150	0	0	0	0	0	0	0	0	0	6.66667
160	0	0	0	0	0	0	0	0	0	0		160	0	0	0	0	0	0	0	0	0	0		160	0	0	0	0	0	0	0	0	0	0

## Sheet: Figure 7
Perilipin
	KO						WT
C-L	0.783399	1.05116	0.897399	0.978956	0.649352	0.638443	1.04971	1.02919	0.812679	0.892023	0.997735	0.700926
CD-R	0.883735	1.09225	0.998531	0.93359	0.726394	0.967746	1.15302	1.32404	0.982146	0.908903	0.946043	0.723724
C-L	0.990957	0.439371	0.82663	0.696861	0.793191	0.785984	1.11843	1.48559	1.52536	1.46361	1.08095	0.718267
LD-H2S-R	1.16335	1.04092	1.4823	0.964599	0.892725	0.837535	1.55252	1.49815	1.39503	1.5303	1.48613	1.03825
C-L	0.98244	0.953398	0.61863	0.665819	0.976082	0.718447	1.37159	1.60287	1.1173	1.64192	1.54472	1.15922
HD-H2S-R	1.21005	1.14496	1.27735	1.09644	1.10374	1.02792	1.41136	1.63134	1.32392	1.48279	1.46881	1.25358
pHSL/HSL
	KO						WT
C-L	0.557735	0.527882	0.519018	0.365964	0.411159	0.546305	0.642306	0.77885	0.326952	0.549171	0.412309	0.433224
CD-R	0.497078	0.586903	0.513116	0.527882	0.375555	0.533229	0.585126	0.577733	0.50946	0.427291	0.524359	0.497825
C-L	0.576647	0.673504	0.443882	0.575856	0.569262	0.353808	0.636083	0.534649	0.5407	0.522994	0.42572	0.336569
LD-H2S-R	0.668664	0.912394	0.559089	0.463823	0.561417	0.500012	0.953846	0.675745	0.501914	0.59045	0.513048	0.478758
C-L	0.619337	0.644965	0.496116	0.316036	0.316197	0.561006	1.5313	1.48559	1.03202	1.18013	1.03825	1.17192
HD-H2S-R	0.775221	0.84903	0.391254	0.768101	0.493336	0.594	1.8518	1.52536	1.43773	1.62945	1.15922	1.43264

## Sheet: Figure 8
Figure 8 b
	WT
C-L	133.483	117.887	123.024	54.9589	70.6483
CD-R	124.121	102.285	87.1389	65.8804	76.8891
C-L	115.832	127.959	83.4618	82.7036	90.0447
LD-H2S-R	157.047	216.814	188.524	123.919	120.35
C-L	109.776	72.4289	120.045	99.8161	97.934
HD-H2S-R	185.821	152.719	271.952	120.811	147.464
	KO
C-L	77.3165	115.896	117.214	82.6857	106.888
CD-R	107.637	88.4635	121.3	82.6137	99.9856
C-L	97.6775	99.8008	108.501	94.3942	99.6258
LD-H2S-R	133.757	135.881	90.4615	94.5503	103.234
C-L	109.776	72.4289	120.045	99.8161	97.934
HD-H2S-R	185.821	152.719	171.952	120.811	147.464

## Sheet: Figure 9
Figure 9 b
	WT									KO
C-L	2.90245	3.90205	3.78137	2.43647	1.32754	2.21107	3.13257		C-L	1.32282	1.57794	1.62804	1.30919	1.06358
CD-R	1.62466	1.33661	2.49743	2.99092	1.93243	2.38426	1.61527		CD-R	2.21098	2.70453	1.39574	1.42249	1.99852
C-L	4.16689	3.37775	1.6694	2.58883	1.98236	2.46471	1.91156		C-L	2.75312	3.86725	1.54952	1.90697	2.02664
LD-H2S-R	2.03943	6.42707	4.19524	3.33213	5.18112	3.9458	4.92814		LD-H2S-R	2.75312	2.51965	3.2279	1.62242	2.8776
C-L	6.01193	3.56805	2.58405	3.81705	4.51773	4.19013	4.54273		C-L	3.78137	2.90245	2.83859	2.379	1.81853
HD-H2S-R	10.0209	6.63852	6.22523	7.64759	6.83031	6.36596	6.53083		HD-H2S-R	4.80484	3.66097	2.88732	3.49354	5.72034
Figure 9 c
	WT									KO
C-L	11.672	14.77	8.488	13.207	12.246	12.246			C-L	2.514	6.683	8.331	2.525	7.125
CD-R	11.783	10.948	17.516	11.851	14.549	11.934			CD-R	8.475	6.659	6.409	3.709	10.012
C-L	13.207	8.488	9.58	6.713	8.236	14.99			C-L	6.383	8.931	10.138	9.924	17.237
LD-H2S-R	35.159	27.276	18.508	43.06	23.795	27.276			LD-H2S-R	18.331	7.125	8.238	12.082	15.162
C-L	10.099	6.716	9.58	12.288	8.994	11.09			C-L	12.156	10.837	11.588	8.797	9.117
HD-H2S-R	54.739	55.451	30.487	53.07	48.37	46.22			HD-H2S-R	19.808	18.867	14.868	24.989	26.077
